# Supplementary material for: Biocatalytic stereocontrolled head-to-tail cyclizations of unbiased terpenes as a tool in chemoenzymatic synthesis
Source: Nat Commun. 2024 Jun 10;15:4925. doi: 10.1038/s41467-024-48993-9 (PMC11165016; doi:10.1038/s41467-024-48993-9)
Supplement: Supplementary file 4 — Source Data [file 41467_2024_48993_MOESM4_ESM.xlsx]

## Sheet: Figure 2c
		Geranyl acetate 6	WT	L607F	G600R
		conversion 1 [%]	10.5	22.6	77.5			89.3188
		conversion 2 [%]	12.2	32.4	80.1			89.2512
		conversion 3 [%]	11.9	29.8	78.8			87.9818
		selectivity 1 [%]	96	97.1	94.9
		selectivity 2 [%]	95.6	99.2	95.1
		selectivity 3 [%]	95.2	97.7	95
		conversion AV [%]	11.5333	28.2667	78.8
		selectivity AV [%]	95.6	98	95
		STDEV. Conv. [%]	0.74087	4.14514	1.06145
		Farnesol 8	WT	W169G	A306W
		conversion 1 [%]	78.5639	85.6589	88.4172
		conversion 2 [%]	80.9852	88.6221	88.9399
		conversion 3 [%]	82.1514	89.733	93.8493
		selectivity 1 [%]	62.88	89.11	94.13
		selectivity 2 [%]	63.01	89.61	95.07
		selectivity 3 [%]	63.65	90.46	94.03
		conversion AV [%]	80.5668	88.0047	90.4021			80.5668
		selectivity AV [%]	63.18	89.7267	94.41
		STDEV. Conv. [%]	1.49416	1.71961	2.44682
		Geranyl geraniol 10	WT	F601W	F605W
		conversion 1 [%]	11.2527	79.7955	56.2749
		conversion 2 [%]	12.0154	83.6938	58.0339
		conversion 3 [%]	10.8498	85.901	59.9741
		selectivity 1 [%]	60.2	54.23	89
		selectivity 2 [%]	59.93	52.07	89.1
		selectivity 3 [%]	60.11	54.01	88.44
		conversion AV [%]	11.3726	83.1301	58.0943
		selectivity AV [%]	60.08	53.4367	88.8467
		STDEV. Conv. [%]	0.483338	2.52425	1.51077
		Geranyl geraniol 10	WT	I261G	G600N
		conversion 1 [%]	11.2	55.5	15.3
		conversion 2 [%]	13.6	48.9	16.9
		conversion 3 [%]	11.8	50.9	19.1
		selectivity 1 [%]	0	7.95	90.98
		selectivity 2 [%]	0	8.18	90.47
		selectivity 3 [%]	0	8.2	89.47
		conversion AV [%]	12.2	51.7667	17.1
		selectivity AV [%]	0	8.11	90.3067
		STDEV. Conv. [%]	1.0198	2.76325	1.55778
		Farnesyl acetone 13	WT	G600M	F601D /F605L
		conversion 1 [%]	10.0736	58.0229	99.0477
		conversion 2 [%]	8.08416	65.2473	99.7288
		conversion 3 [%]	10.4495	61.4244	99.6332
		selectivity 1 [%]	99.01	99.25	99.44
		selectivity 2 [%]	99.52	99.01	98.17
		selectivity 3 [%]	99.18	98.78	99.32
		conversion AV [%]	9	61	99.5
		selectivity AV [%]	99.2367	99.0133	98.9767
		STDEV. Conv. [%]	1.03784	2.951	0.301109
		β-keto ester 15	WT	F605W	F601D /F605L
		conversion 1 [%]	22.6318	31.3119	98.8287
		conversion 2 [%]	20.9538	26.3357	96.4548
		conversion 3 [%]	21.9996	31.699	99.0636
		selectivity 1 [%]	99	95.34	97.97
		selectivity 2 [%]	99.51	94.88	97.38
		selectivity 3 [%]	99.26	95.79	98.6
		conversion AV [%]	21.8617	29.7822	98.1157
		selectivity AV [%]	99.2567	95.3367	97.9833
		STDEV. Conv. [%]	0.691944	2.44218	1.17834

## Sheet: Figure 3b
		cell constitution	1	2	3	AV	STDEV
		fresh cells	48.416	48.306	48.603	48.4417	0.122601
		lyophilized cells	48.575	46.914	48.445	47.978	0.754231
		lyophilized 30 days	47.125	43.378	48.018	46.1737	2.01017
		lyophilized 90 days	45.234	45.12	46.003	45.4523	0.392152
		lyophilized 150 days	51.063	49.889	45.101	48.6843	2.57873
		lyophilized 300 days	43.819	45.133	43.975	44.309	0.586126
		cell constitution	1	2	3
		fresh cells	1	1	1
		lyophilized cells	2	2	2
		lyophilized 30 days
		lyophilized 90 days
		lyophilized 150 days
		lyophilized 300 days	3	3	3

## Sheet: Figure 3f
		30°C			5 mM			50 mM											30°C			5 mM			50 mM										30°C			5 mM			50 mM			5 mM			50 mM
					1	2	3	4	5	6												1	2	3	4	5	6											1	2	3	4	5	6	7	8	9	10	11	12
		Geranyl geraniol F605W	water	A	11.699	8.831	13.881	0.612	0.57	0.152									Geranyl geraniol F605W	water	A	0.00738792	0.00557678	0.00876585	0.00386478	0.00359955	0.00095988								Geranyl geraniol F605W	water	A	0.75	0.75	0.75	1.75	1.75	1.75	0.75	0.75	0.75	1.75	1.75	1.75
			buffer	B	5.761	12.052	5.07	0.148	0.174	0.08										buffer	B	0.00363807	0.00761084	0.00320171	0.00093462	0.00109881	0.0005052									buffer	B	0.93	0.93	0.93	1.93	1.93	1.93	0.93	0.93	0.93	1.93	1.93	1.93
			CD	C	17.944	22.661	16.376	1.923	1.759	1.566										CD	C	0.0113316	0.0143104	0.0103414	0.0121437	0.0111081	0.00988929									CD	C	1.1	1.1	1.1	2.1	2.1	2.1	1.1	1.1	1.1	2.1	2.1	2.1
			buffer+CD	D	35.178	41.762	36.54	2.633	2.836	2.832										buffer+CD	D	0.0222149	0.0263727	0.023075	0.0166274	0.0179093	0.0178841									buffer+CD	D	1.25	1.25	1.25	2.25	2.25	2.25	1.25	1.25	1.25	2.25	2.25	2.25
		Farnesyl acetone F&F	water	E	10.03	7.195	7.481	0.234	0.232	0.157									Farnesyl acetone F&F	water	E	0.00572233	0.0041049	0.00426807	0.00133502	0.00132361	0.000895719								Farnesyl acetone F&F	water	E	0.75	0.75	0.75	1.75	1.75	1.75	0.75	0.75	0.75	1.75	1.75	1.75
			buffer	F	8.593	8.167	10.356	0.204	0.129	0.18										buffer	F	0.00490249	0.00465945	0.00590832	0.00116386	0.000735973	0.00102694									buffer	F	0.93	0.93	0.93	1.93	1.93	1.93	0.93	0.93	0.93	1.93	1.93	1.93
			CD	G	47.908	43.245	41.551	2.461	2.234	1.914										CD	G	0.0273326	0.0246722	0.0237057	0.0140405	0.0127455	0.0109198									CD	G	1.1	1.1	1.1	2.1	2.1	2.1	1.1	1.1	1.1	2.1	2.1	2.1
			buffer+CD	H	62.721	51.16	53.772	2.804	2.545	4.531										buffer+CD	H	0.0357837	0.0291879	0.0306781	0.0159974	0.0145198	0.0258503									buffer+CD	H	1.25	1.25	1.25	2.25	2.25	2.25	1.25	1.25	1.25	2.25	2.25	2.25
					10 mg/ml																	10 mg/ml																10 mg/ml						50 mg/ml
		50°C			5 mM			50 mM											50°C			5 mM			50 mM										50°C			5 mM			50 mM			5 mM			50 mM
					1	2	3	4	5	6												1	2	3	4	5	6											1	2	3	4	5	6	7	8	9	10	11	12
		Geranyl geraniol F605W	water	A	14.642	23.425	16.014	0.204	0.402	0.488									Geranyl geraniol F605W	water	A	0.00924642	0.0147929	0.0101128	0.00128826	0.00253863	0.00308172								Geranyl geraniol F605W	water	A	2.75	2.75	2.75	3.75	3.75	3.75	2.75	2.75	2.75	3.75	3.75	3.75
			buffer	B	8.362	7.601	10.945	n.d	n.d	n.d										buffer	B	0.0052806	0.00480003	0.00691177	0	0	0									buffer	B	2.93	2.93	2.93	3.93	3.93	3.93	2.93	2.93	2.93	3.93	3.93	3.93
			CD	C	59.665	72.604	57.983	8.656	9.78	7.99										CD	C	0.0376784	0.0458494	0.0366163	0.0546626	0.0617607	0.0504569									CD	C	3.1	3.1	3.1	4.1	4.1	4.1	3.1	3.1	3.1	4.1	4.1	4.1
			buffer+CD	D	28.436	53.347	38.26	5.178	6.621	5.505										buffer+CD	D	0.0179573	0.0336886	0.0241612	0.0326991	0.0418116	0.0347641									buffer+CD	D	3.25	3.25	3.25	4.25	4.25	4.25	3.25	3.25	3.25	4.25	4.25	4.25
		Farnesyl acetone F&F	water	E	16.63	16.367	13.205	0.498	0.596	0.31									Farnesyl acetone F&F	water	E	0.00948778	0.00933773	0.00753374	0.0028412	0.00340031	0.00176862								Farnesyl acetone F&F	water	E	2.75	2.75	2.75	3.75	3.75	3.75	2.75	2.75	2.75	3.75	3.75	3.75
			buffer	F	7.903	9.017	8.019	0.11	0.122	0.1										buffer	F	0.00450883	0.00514439	0.00457501	0.000627574	0.000696037	0.000570522									buffer	F	2.93	2.93	2.93	3.93	3.93	3.93	2.93	2.93	2.93	3.93	3.93	3.93
			CD	G	53.176	48.147	52.623	5.331	6.72	7.904										CD	G	0.0303381	0.0274689	0.0300226	0.0304145	0.0383391	0.045094									CD	G	3.1	3.1	3.1	4.1	4.1	4.1	3.1	3.1	3.1	4.1	4.1	4.1
			buffer+CD	H	53.606	44.154	50.05	4.683	5.049	3.691										buffer+CD	H	0.0305834	0.0251908	0.0285546	0.0267175	0.0288056	0.021058									buffer+CD	H	3.25	3.25	3.25	4.25	4.25	4.25	3.25	3.25	3.25	4.25	4.25	4.25
					10 mg/ml																	10 mg/ml																10 mg/ml						50 mg/ml
		30°C			5 mM			50 mM											30°C			5 mM			50 mM										30°C			5 mM			50 mM			5 mM			50 mM
					1	2	3	4	5	6												1	2	3	4	5	6											1	2	3	4	5	6	7	8	9	10	11	12
		Geranyl acetone 420f g600l	water	A	42.824	43.259	37.767	1.882	3.116	3.662									Geranyl acetone 420f g600l	water	A	0.0180903	0.0182741	0.0159541	0.00795022	0.0131631	0.0154696								Geranyl acetone 420f g600l	water	A	0.75	0.75	0.75	1.75	1.75	1.75	0.75	0.75	0.75	1.75	1.75	1.75
			buffer	B	28.484	31.098	26	4.595	1.65	1.4										buffer	B	0.0120326	0.0131369	0.0109833	0.0194109	0.00697017	0.00591409									buffer	B	0.93	0.93	0.93	1.93	1.93	1.93	0.93	0.93	0.93	1.93	1.93	1.93
			CD	C	23.121	17.614	19.542	5.184	4.919	4.003										CD	C	0.00976711	0.00744077	0.00825522	0.021899	0.0207796	0.0169101									CD	C	1.1	1.1	1.1	2.1	2.1	2.1	1.1	1.1	1.1	2.1	2.1	2.1
			buffer+CD	D	21.029	21.915	22.697	3.187	3.873	3.64										buffer+CD	D	0.00888338	0.00925766	0.009588	0.013463	0.0163609	0.0153766									buffer+CD	D	1.25	1.25	1.25	2.25	2.25	2.25	1.25	1.25	1.25	2.25	2.25	2.25
		(+)-β-Pinene Tel C312S	water	E	28.313	28.818	27.136	0.961	0.896	0.898									(+)-β-Pinene Tel C312S	water	E	0.00838557	0.00853514	0.00803698	0.00284623	0.00265372	0.00265964								(+)-β-Pinene Tel C312S	water	E	0.75	0.75	0.75	1.75	1.75	1.75
			buffer	F	36.74	39.539	34.341	1.651	1.563	2.28										buffer	F	0.0108814	0.0117104	0.0101709	0.00488983	0.0046292	0.00675277									buffer	F	0.93	0.93	0.93	1.93	1.93	1.93
			CD	G	8.732	8.034	8.538	1.004	0.954	0.979										CD	G	0.00258619	0.00237946	0.00252873	0.00297359	0.0028255	0.00289954									CD	G	1.1	1.1	1.1	2.1	2.1	2.1
			buffer+CD	H	23.936	23.896	23.133	1.951	2.059	2.082										buffer+CD	H	0.00708922	0.00707737	0.00685139	0.00577835	0.00609822	0.00616634									buffer+CD	H	1.25	1.25	1.25	2.25	2.25	2.25
		50°C			5 mM			50 mM											50°C			5 mM			50 mM										50°C			5 mM			50 mM			5 mM			50 mM
					1	2	3	4	5	6												1	2	3	4	5	6											1	2	3	4	5	6	7	8	9	10	11	12
		Geranyl acetone 420f g600l	water	A	91.04	92.12	90.33	7.98	7.141	8.352									Geranyl acetone 420f g600l	water	A	0.0384585	0.0389147	0.0381585	0.0337103	0.0301661	0.0352818								Geranyl acetone 420f g600l	water	A	2.75	2.75	2.75	3.75	3.75	3.75	2.75	2.75	2.75	3.75	3.75	3.75
			buffer	B	94.996	99	98	8.72	9.19	11.26										buffer	B	0.0401296	0.041821	0.0413986	0.0368363	0.0388218	0.0475662									buffer	B	2.93	2.93	2.93	3.93	3.93	3.93	2.93	2.93	2.93	3.93	3.93	3.93
			CD	C	39.791	34.546	33.037	5.453	8.985	8.084										CD	C	0.0168091	0.0145934	0.013956	0.0230354	0.0379558	0.0341496									CD	C	3.1	3.1	3.1	4.1	4.1	4.1	3.1	3.1	3.1	4.1	4.1	4.1
			buffer+CD	D	42.614	39.277	36.347	6.787	5.51	5.722										buffer+CD	D	0.0180016	0.016592	0.0153542	0.0286706	0.0232762	0.0241717									buffer+CD	D	3.25	3.25	3.25	4.25	4.25	4.25	3.25	3.25	3.25	4.25	4.25	4.25
		(+)-β-Pinene Tel C312S	water	E	26.39	27.409	27.017	1.335	0.992	0.979									(+)-β-Pinene Tel C312S	water	E	0.00781603	0.00811783	0.00800173	0.00395392	0.00293805	0.00289954								(+)-β-Pinene Tel C312S	water	E	2.75	2.75	2.75	3.75	3.75	3.75
			buffer	F	35.453	34.655	36.437	1.58	1.604	1.829										buffer	F	0.0105003	0.0102639	0.0107917	0.00467955	0.00475063	0.00541702									buffer	F	2.93	2.93	2.93	3.93	3.93	3.93
			CD	G	13.467	12.616	12.722	1.233	1.114	1.15										CD	G	0.00398857	0.00373653	0.00376792	0.00365182	0.00329938	0.003406									CD	G	3.1	3.1	3.1	4.1	4.1	4.1
			buffer+CD	H	21.218	23.597	22.684	1.935	1.884	1.839										buffer+CD	H	0.00628422	0.00698882	0.00671841	0.00573097	0.00557992	0.00544664									buffer+CD	H	3.25	3.25	3.25	4.25	4.25	4.25
																						0.000124297
																																Geranyl acetone
						Pinene						Farnsyl acetone										Geranyl geraniol
								time [h]	23
								5 mM, 30 °C	50 mM, 30 °C	5 mM, 50 °C	50 mM, 50 °C
								10 mg/ml	30 °C
								5mM	STDEV	STY	STDEV STY	50 mM	STDEV	STY	STDEV STY
			c 5 mM in g/L	1.45245	Geranyl geraniol F605W	water		11.4703	2.06798	0.00724352	0.00130593	0.444667	0.207656	0.00280807	0.00131135
			c 50 mM in g/L	14.5245		buffer		7.62767	3.14117	0.00481687	0.00198365	0.134	0.0396316	0.00084621	0.000250274
			MW in g/mol	290.49		CD		18.9937	2.67104	0.0119945	0.00168676	1.74933	0.145905	0.011047	0.000921389
						buffer + CD		37.8267	2.83771	0.0238875	0.00179201	2.767	0.0947664	0.0174736	0.00059845
			c 5 mM in g/L	1.3122	Farnesyl acetone F&F	water		8.23533	1.27438	0.00469844	0.000727062	0.207667	0.035836	0.00118478	0.000204452
			c 50 mM in g/L	13.122		buffer		9.03867	0.947591	0.00515676	0.000540622	0.171	0.031273	0.000975592	0.000178419
			MW	262.44		CD		44.2347	2.68793	0.0252368	0.00153352	2.203	0.224385	0.0125686	0.00128017
						buffer + CD		55.8843	4.95046	0.0318832	0.00282435	3.29333	0.881527	0.0187892	0.0050293
			c 5 mM in g/L	0.9716	Geranyl acetone 420f g600l	water		41.2833	2.49276	0.0174395	0.00130593	2.88667	0.744556	0.0121943	0.00314526
			c 50 mM in g/L	9.716		buffer		28.5273	2.08148	0.0120509	0.00198365	2.54833	1.45081	0.010765	0.00612871
			MW in g/mol	194.32		CD		20.0923	2.28165	0.0084877	0.00168676	4.702	0.505969	0.0198629	0.00213739
						buffer + CD		21.8803	0.681399	0.00924301	0.00179201	3.56667	0.284818	0.0150668	0.00120317
								10 mg/ml	50 °C
								5mM		STY	STDEV STY	50 mM		STY	STDEV STY
			c 5 mM in g/L	1.45245	Geranyl geraniol F605W	water		18.027	3.85784	0.0113841	0.00243623	0.364667	0.11891	0.00230287	0.000750916
			c 50 mM in g/L	14.5245		buffer		8.96933	1.43114	0.00566413	0.000903762	0	0	0	0
			MW in g/mol	290.49		CD		63.4173	6.53215	0.040048	0.00412505	8.80867	0.738695	0.0556267	0.00466486
						buffer + CD		40.0143	10.2453	0.0252691	0.00646988	5.768	0.617759	0.0364249	0.00390115
			c 5 mM in g/L	1.3122	Farnesyl acetone F&F	water		15.4007	1.55628	0.00878642	0.000887891	0.468	0.11867	0.00267004	0.00067704
			c 50 mM in g/L	13.122		buffer		8.313	0.500051	0.00474275	0.00028529	0.110667	0.00899383	0.000631377	5.13117e-05
			MW in g/mol	262.44		CD		51.3153	2.2517	0.0292765	0.00128464	6.65167	1.05153	0.0379492	0.00599923
						buffer + CD		49.27	3.89798	0.0281096	0.00222388	4.47433	0.5737	0.025527	0.00327308
			c 5 mM in g/L	0.9716	Geranyl acetone 420f g600l	water		91.1633	0.73595	0.0385106	0.000310891	7.82433	0.506494	0.0330527	0.00213961
			c 50 mM in g/L	9.716		buffer		97.332	1.7015	0.0411164	0.000718774	9.72333	1.1034	0.0410747	0.00466114
			MW in g/mol	194.32		CD		35.7913	2.89451	0.0151195	0.00122274	7.50733	1.49848	0.0317136	0.0063301
						buffer + CD		39.4127	2.56029	0.0166493	0.00108156	6.00633	0.558758	0.0253728	0.00236039
								5 mM	30 °C			50 mM	30 °C
								AV	STDEV	STY	STDEV STY	AV	STDEV	STY	STDEV STY
					(+)-beta-pinene Tel C312S	water		28.089	0.704705	0.00831923	0.000208715	0.918333	0.0301809	0.00271986	8.93881e-05
			MW in g/mol	136.24		buffer		36.8733	2.12417	0.0109209	0.000629123	1.83133	0.319283	0.00542393	0.000945633
			c 5 mM in g/L	0.6812		CD		8.43467	0.294176	0.00249813	8.71273e-05	0.979	0.0204124	0.00289954	6.04562e-05
			c 50 mM in g/L	6.812		buffer + CD		23.655	0.369471	0.00700599	0.000109428	2.03067	0.05711	0.0060143	0.000169145
								5 mM	50 °C			50 mM	50 °C
								AV	STDEV	STY	STDEV STY	AV	STDEV	STY	STDEV STY
								26.9387	0.419676	0.00797853	0.000124297	1.102	0.164841	0.00326384	0.000488217
								35.515	0.728818	0.0105186	0.000215857	1.671	0.112152	0.00494907	0.000332164
								12.935	0.378662	0.00383101	0.00011215	1.16567	0.0498286	0.0034524	0.000147579
								22.4997	0.97993	0.00666381	0.00029023	1.886	0.0392173	0.00558584	0.000116152

## Sheet: Supp. Figure 9
						a		b		g		2hpcd		c			a		b		g		2hpcd		c
					pinene	4.577	4.561	1.023	1.359	4.052	5.941	5.449	5.175	4.924	3.993		0.74	0.74	0.87	0.87	1	1	1.13	1.13	1.26	1.26
					GA	19.334	17.851	3.094	3.449	10.271	7.749	42.37	37.697	32.912	40.486		1.74	1.74	1.87	1.87	2	2	2.13	2.13	2.26	2.26
					HFS	21.371	18.427	15.825	17.797	7.713	6.462	48.971	39.686	12.671	24.44		2.74	2.74	2.87	2.87	3	3	3.13	3.13	3.26	3.26
						alpha		beta		gamma		2hpcd		water
					(+)-b-pinene 19	4.569	0.008	1.191	0.168	4.9965	0.9445	4.324	0.137	4.4585	0.4655
					E-geranyl acetone 17	18.5925	0.7415	3.2715	0.1775	9.01	1.261	40.0335	2.3365	36.699	3.787
					E,E-homofarnesol 21	19.899	1.472	16.811	0.986	7.0875	0.6255	44.3285	4.6425	18.5555	5.8845

## Sheet: Supp. Figure 10a 
			cell constitution	1	2	3	AV	STDEV
			fresh cells	48.416	48.306	48.603	48.4417	0.122601
			lyophilized cells	48.575	46.914	48.445	47.978	0.754231
			lyophilized 30 days	47.125	43.378	48.018	46.1737	2.01017
			lyophilized 90 days	45.234	45.12	46.003	45.4523	0.392152
			lyophilized 150 days	51.063	49.889	45.101	48.6843	2.57873
			lyophilized 300 days	43.819	45.133	43.975	44.309	0.586126
			cell constitution	1	2	3
			fresh cells	1	1	1
			lyophilized cells	2	2	2
			lyophilized 30 days	3	3	3
			lyophilized 90 days	4	4	4
			lyophilized 150 days	5	5	5
			lyophilized 300 days	6	6	6

## Sheet: Supp. Figure 12
		30°C			5 mM			50 mM			5 mM			50 mM					30°C			5 mM			50 mM			5 mM			50 mM				30°C			5 mM			50 mM			5 mM			50 mM
					1	2	3	4	5	6	7	8	9	10	11	12						1	2	3	4	5	6	7	8	9	10	11	12					1	2	3	4	5	6	7	8	9	10	11	12
		Geranyl geraniol F605W	water	A	11.699	8.831	13.881	0.612	0.57	0.152	12.543	5.227	7.693	0.671	0.532	0.553			Geranyl geraniol F605W	water	A	0.00738792	0.00557678	0.00876585	0.00386478	0.00359955	0.00095988	0.0079209	0.00330085	0.00485813	0.00423737	0.00335958	0.0034922		Geranyl geraniol F605W	water	A	0.75	0.75	0.75	1.75	1.75	1.75	0.75	0.75	0.75	1.75	1.75	1.75
			buffer	B	5.761	12.052	5.07	0.148	0.174	0.08	9.972	3.889	4.217	0	0	0				buffer	B	0.00363807	0.00761084	0.00320171	0.00093462	0.00109881	0.0005052	0.00629732	0.0024559	0.00266304	0	0	0			buffer	B	0.93	0.93	0.93	1.93	1.93	1.93	0.93	0.93	0.93	1.93	1.93	1.93
			CD	C	17.944	22.661	16.376	1.923	1.759	1.566	47.998	33.598	50.087	8.804	7.182	6.865				CD	C	0.0113316	0.0143104	0.0103414	0.0121437	0.0111081	0.00988929	0.0303107	0.0212171	0.0316299	0.0555973	0.0453543	0.0433525			CD	C	1.1	1.1	1.1	2.1	2.1	2.1	1.1	1.1	1.1	2.1	2.1	2.1
			buffer+CD	D	35.178	41.762	36.54	2.633	2.836	2.832	68.797	42.436	62.914	9.737	8.99	7.363				buffer+CD	D	0.0222149	0.0263727	0.023075	0.0166274	0.0179093	0.0178841	0.0434453	0.0267983	0.0397302	0.0614892	0.0567719	0.0464973			buffer+CD	D	1.25	1.25	1.25	2.25	2.25	2.25	1.25	1.25	1.25	2.25	2.25	2.25
		Farnesyl acetone F&F	water	E	10.03	7.195	7.481	0.234	0.232	0.157	6.831	6.723	6.681	0.416	0.48	0.497			Farnesyl acetone F&F	water	E	0.00572233	0.0041049	0.00426807	0.00133502	0.00132361	0.000895719	0.00389723	0.00383562	0.00381166	0.00237337	0.0027385	0.00283549		Farnesyl acetone F&F	water	E	0.75	0.75	0.75	1.75	1.75	1.75	0.75	0.75	0.75	1.75	1.75	1.75
			buffer	F	8.593	8.167	10.356	0.204	0.129	0.18	8.472	10.134	12.274	0.459	0.536	0.493				buffer	F	0.00490249	0.00465945	0.00590832	0.00116386	0.000735973	0.00102694	0.00483346	0.00578167	0.00700258	0.00261869	0.003058	0.00281267			buffer	F	0.93	0.93	0.93	1.93	1.93	1.93	0.93	0.93	0.93	1.93	1.93	1.93
			CD	G	47.908	43.245	41.551	2.461	2.234	1.914	45.695	69.539	47.308	5.672	7.85	5.72				CD	G	0.0273326	0.0246722	0.0237057	0.0140405	0.0127455	0.0109198	0.02607	0.0396735	0.0269902	0.03236	0.044786	0.0326338			CD	G	1.1	1.1	1.1	2.1	2.1	2.1	1.1	1.1	1.1	2.1	2.1	2.1
			buffer+CD	H	62.721	51.16	53.772	2.804	2.545	4.531	39.285	41.301	53.52	3.016	3.986	3.795				buffer+CD	H	0.0357837	0.0291879	0.0306781	0.0159974	0.0145198	0.0258503	0.0224129	0.0235631	0.0305343	0.0172069	0.022741	0.0216513			buffer+CD	H	1.25	1.25	1.25	2.25	2.25	2.25	1.25	1.25	1.25	2.25	2.25	2.25
					10 mg/ml						50 mg/ml											10 mg/ml						50 mg/ml										10 mg/ml						50 mg/ml
		50°C			5 mM			50 mM			5 mM			50 mM					50°C			5 mM			50 mM			5 mM			50 mM				50°C			5 mM			50 mM			5 mM			50 mM
					1	2	3	4	5	6	7	8	9	10	11	12						1	2	3	4	5	6	7	8	9	10	11	12					1	2	3	4	5	6	7	8	9	10	11	12
		Geranyl geraniol F605W	water	A	14.642	23.425	16.014	0.204	0.402	0.488	11.247	3.489	3.863	0	0	0			Geranyl geraniol F605W	water	A	0.00924642	0.0147929	0.0101128	0.00128826	0.00253863	0.00308172	0.00710248	0.0022033	0.00243948	0	0	0		Geranyl geraniol F605W	water	A	2.75	2.75	2.75	3.75	3.75	3.75	2.75	2.75	2.75	3.75	3.75	3.75
			buffer	B	8.362	7.601	10.945	n.d	n.d	n.d	7.83	5.233	8.903	0	0	0				buffer	B	0.0052806	0.00480003	0.00691177	0	0	0	0.00494465	0.00330464	0.00562224	0	0	0			buffer	B	2.93	2.93	2.93	3.93	3.93	3.93	2.93	2.93	2.93	3.93	3.93	3.93
			CD	C	59.665	72.604	57.983	8.656	9.78	7.99	21.064	21.687	22.874	4.44	4.005	2.896				CD	C	0.0376784	0.0458494	0.0366163	0.0546626	0.0617607	0.0504569	0.0133019	0.0136953	0.0144449	0.0280386	0.0252916	0.0182882			CD	C	3.1	3.1	3.1	4.1	4.1	4.1	3.1	3.1	3.1	4.1	4.1	4.1
			buffer+CD	D	28.436	53.347	38.26	5.178	6.621	5.505	21.039	27.437	35.122	4.397	3.101	2.333				buffer+CD	D	0.0179573	0.0336886	0.0241612	0.0326991	0.0418116	0.0347641	0.0132861	0.0173265	0.0221795	0.0277671	0.0195828	0.0147329			buffer+CD	D	3.25	3.25	3.25	4.25	4.25	4.25	3.25	3.25	3.25	4.25	4.25	4.25
		Farnesyl acetone F&F	water	E	16.63	16.367	13.205	0.498	0.596	0.31	6.273	4.363	8.185	0.516	0.475	0.633			Farnesyl acetone F&F	water	E	0.00948778	0.00933773	0.00753374	0.0028412	0.00340031	0.00176862	0.00357888	0.00248919	0.00466972	0.00294389	0.00270998	0.0036114		Farnesyl acetone F&F	water	E	2.75	2.75	2.75	3.75	3.75	3.75	2.75	2.75	2.75	3.75	3.75	3.75
			buffer	F	7.903	9.017	8.019	0.11	0.122	0.1	5.845	5.249	6.081	0.578	0.524	0.555				buffer	F	0.00450883	0.00514439	0.00457501	0.000627574	0.000696037	0.000570522	0.0033347	0.00299467	0.00346934	0.00329762	0.00298953	0.0031664			buffer	F	2.93	2.93	2.93	3.93	3.93	3.93	2.93	2.93	2.93	3.93	3.93	3.93
			CD	G	53.176	48.147	52.623	5.331	6.72	7.904	79.989	43.803	77.336	6.112	6.799	7.621				CD	G	0.0303381	0.0274689	0.0300226	0.0304145	0.0383391	0.045094	0.0456355	0.0249906	0.0441219	0.0348703	0.0387898	0.0434795			CD	G	3.1	3.1	3.1	4.1	4.1	4.1	3.1	3.1	3.1	4.1	4.1	4.1
			buffer+CD	H	53.606	44.154	50.05	4.683	5.049	3.691	98.251	64.862	91.808	8.891	8.902	8.373				buffer+CD	H	0.0305834	0.0251908	0.0285546	0.0267175	0.0288056	0.021058	0.0560543	0.0370052	0.0523785	0.0507251	0.0507878	0.0477698			buffer+CD	H	3.25	3.25	3.25	4.25	4.25	4.25	3.25	3.25	3.25	4.25	4.25	4.25
					10 mg/ml						50 mg/ml											10 mg/ml						50 mg/ml										10 mg/ml						50 mg/ml
		30°C			5 mM			50 mM			5 mM			50 mM					30°C			5 mM			50 mM			5 mM			50 mM				30°C			5 mM			50 mM			5 mM			50 mM
					1	2	3	4	5	6	7	8	9	10	11	12						1	2	3	4	5	6	7	8	9	10	11	12					1	2	3	4	5	6	7	8	9	10	11	12
		Geranyl acetone 420f g600l	water	A	42.824	43.259	37.767	1.882	3.116	3.662	76.633	78.587	72.488	7.223	7.559	6.082			Geranyl acetone 420f g600l	water	A	0.0180903	0.0182741	0.0159541	0.00795022	0.0131631	0.0154696	0.0323724	0.0331979	0.0306215	0.0305125	0.0319318	0.0256925		Geranyl acetone 420f g600l	water	A	0.75	0.75	0.75	1.75	1.75	1.75	0.75	0.75	0.75	1.75	1.75	1.75
			buffer	B	28.484	31.098	26	4.595	1.65	1.4	69.237	66.434	68.558	4.256	4.475	4.468				buffer	B	0.0120326	0.0131369	0.0109833	0.0194109	0.00697017	0.00591409	0.0292481	0.028064	0.0289613	0.0179788	0.018904	0.0188744			buffer	B	0.93	0.93	0.93	1.93	1.93	1.93	0.93	0.93	0.93	1.93	1.93	1.93
			CD	C	23.121	17.614	19.542	5.184	4.919	4.003	62.233	62.019	57.754	8.559	7.995	8.755				CD	C	0.00976711	0.00744077	0.00825522	0.021899	0.0207796	0.0169101	0.0262894	0.026199	0.0243973	0.0361562	0.0337737	0.0369842			CD	C	1.1	1.1	1.1	2.1	2.1	2.1	1.1	1.1	1.1	2.1	2.1	2.1
			buffer+CD	D	21.029	21.915	22.697	3.187	3.873	3.64	70.605	71.939	71.16	9.959	8.898	9.269				buffer+CD	D	0.00888338	0.00925766	0.009588	0.013463	0.0163609	0.0153766	0.029826	0.0303895	0.0300605	0.0420703	0.0375882	0.0391555			buffer+CD	D	1.25	1.25	1.25	2.25	2.25	2.25	1.25	1.25	1.25	2.25	2.25	2.25
		(+)-β-Pinene Tel C312S	water	E	28.313	28.818	27.136	0.961	0.896	0.898									(+)-β-Pinene Tel C312S	water	E	0.00838557	0.00853514	0.00803698	0.00284623	0.00265372	0.00265964								(+)-β-Pinene Tel C312S	water	E	0.75	0.75	0.75	1.75	1.75	1.75
			buffer	F	36.74	39.539	34.341	1.651	1.563	2.28										buffer	F	0.0108814	0.0117104	0.0101709	0.00488983	0.0046292	0.00675277									buffer	F	0.93	0.93	0.93	1.93	1.93	1.93
			CD	G	8.732	8.034	8.538	1.004	0.954	0.979										CD	G	0.00258619	0.00237946	0.00252873	0.00297359	0.0028255	0.00289954									CD	G	1.1	1.1	1.1	2.1	2.1	2.1
			buffer+CD	H	23.936	23.896	23.133	1.951	2.059	2.082										buffer+CD	H	0.00708922	0.00707737	0.00685139	0.00577835	0.00609822	0.00616634									buffer+CD	H	1.25	1.25	1.25	2.25	2.25	2.25
		50°C			5 mM			50 mM			5 mM			50 mM					50°C			5 mM			50 mM			5 mM			50 mM				50°C			5 mM			50 mM			5 mM			50 mM
					1	2	3	4	5	6	7	8	9	10	11	12						1	2	3	4	5	6	7	8	9	10	11	12					1	2	3	4	5	6	7	8	9	10	11	12
		Geranyl acetone 420f g600l	water	A	91.04	92.12	90.33	7.98	7.141	8.352	82.436	91.262	90.527	10.972	7.817	9.497			Geranyl acetone 420f g600l	water	A	0.0384585	0.0389147	0.0381585	0.0337103	0.0301661	0.0352818	0.0348238	0.0385522	0.0382418	0.0463495	0.0330217	0.0401186		Geranyl acetone 420f g600l	water	A	2.75	2.75	2.75	3.75	3.75	3.75	2.75	2.75	2.75	3.75	3.75	3.75
			buffer	B	94.996	99	98	8.72	9.19	11.26	64.062	90.497	61.342	5.094	6.799	7.384				buffer	B	0.0401296	0.041821	0.0413986	0.0368363	0.0388218	0.0475662	0.027062	0.0382291	0.025913	0.0215188	0.0287213	0.0311926			buffer	B	2.93	2.93	2.93	3.93	3.93	3.93	2.93	2.93	2.93	3.93	3.93	3.93
			CD	C	39.791	34.546	33.037	5.453	8.985	8.084	78.405	87.229	87.756	16.587	16.606	17.649				CD	C	0.0168091	0.0145934	0.013956	0.0230354	0.0379558	0.0341496	0.033121	0.0368486	0.0370712	0.0700693	0.0701495	0.0745555			CD	C	3.1	3.1	3.1	4.1	4.1	4.1	3.1	3.1	3.1	4.1	4.1	4.1
			buffer+CD	D	42.614	39.277	36.347	6.787	5.51	5.722	91.719	93.742	90.247	16.954	18.78	19.608				buffer+CD	D	0.0180016	0.016592	0.0153542	0.0286706	0.0232762	0.0241717	0.0387453	0.0395999	0.0381235	0.0716196	0.0793333	0.082831			buffer+CD	D	3.25	3.25	3.25	4.25	4.25	4.25	3.25	3.25	3.25	4.25	4.25	4.25
		(+)-β-Pinene Tel C312S	water	E	26.39	27.409	27.017	1.335	0.992	0.979									(+)-β-Pinene Tel C312S	water	E	0.00781603	0.00811783	0.00800173	0.00395392	0.00293805	0.00289954								(+)-β-Pinene Tel C312S	water	E	2.75	2.75	2.75	3.75	3.75	3.75
			buffer	F	35.453	34.655	36.437	1.58	1.604	1.829										buffer	F	0.0105003	0.0102639	0.0107917	0.00467955	0.00475063	0.00541702									buffer	F	2.93	2.93	2.93	3.93	3.93	3.93
			CD	G	13.467	12.616	12.722	1.233	1.114	1.15										CD	G	0.00398857	0.00373653	0.00376792	0.00365182	0.00329938	0.003406									CD	G	3.1	3.1	3.1	4.1	4.1	4.1
			buffer+CD	H	21.218	23.597	22.684	1.935	1.884	1.839										buffer+CD	H	0.00628422	0.00698882	0.00671841	0.00573097	0.00557992	0.00544664									buffer+CD	H	3.25	3.25	3.25	4.25	4.25	4.25
																						0.000124297
																																Geranyl acetone
												Farnsyl acetone										Geranyl geraniol
								time [h]	23
								5 mM, 30 °C	50 mM, 30 °C	5 mM, 50 °C	50 mM, 50 °C
								10 mg/ml	30 °C								50 mg/ml	30°C
								5mM	STDEV	STY	STDEV STY	50 mM	STDEV	STY	STDEV STY		5mM		STY	STDEV STY	50 mM		STY	STDEV STY
			c 5 mM in g/L	1.45245	Geranyl geraniol F605W	water		11.4703	2.06798	0.00724352	0.00130593	0.444667	0.207656	0.00280807	0.00131135		8.48767	3.03914	0.00535996	0.00191922	0.585333	0.0815946	0.00369638	0.000386346		water
			c 50 mM in g/L	14.5245		buffer		7.62767	3.14117	0.00481687	0.00198365	0.134	0.0396316	0.00084621	0.000250274		6.026	2.79345	0.00380542	0.00176407	0	0.00202896	0	0		buffer
			MW in g/mol	290.49		CD		18.9937	2.67104	0.0119945	0.00168676	1.74933	0.145905	0.011047	0.000921389		43.8943	7.33039	0.0277193	0.00462914	7.617	1.02454	0.0481014	0.00536304		CD
						buffer + CD		37.8267	2.83771	0.0238875	0.00179201	2.767	0.0947664	0.0174736	0.00059845		58.049	11.2983	0.0366579	0.00713486	8.69667	1.19656	0.0549195	0.00625897		buffer + CD
			c 5 mM in g/L	1.3122	Farnesyl acetone F&F	water		8.23533	1.27438	0.00469844	0.000727062	0.207667	0.035836	0.00118478	0.000204452		6.745	0.0631823	0.00384817	3.60469e-05	0.464333	0.0724387	0.00264912	0.000198966		water
			c 50 mM in g/L	13.122		buffer		9.03867	0.947591	0.00515676	0.000540622	0.171	0.031273	0.000975592	0.000178419		10.2933	1.55624	0.00587257	0.000887871	0.496	0.0766789	0.00282979	0.000179752		buffer
			MW	262.44		CD		44.2347	2.68793	0.0252368	0.00153352	2.203	0.224385	0.0125686	0.00128017		54.1807	10.8799	0.0309112	0.00620724	6.414	0.991852	0.0365933	0.00579419		CD
						buffer + CD		55.8843	4.95046	0.0318832	0.00282435	3.29333	0.881527	0.0187892	0.0050293		44.702	6.28935	0.0255035	0.00358821	3.599	0.576509	0.0205331	0.00239364		buffer + CD
			c 5 mM in g/L	0.9716	Geranyl acetone 420f g600l	water		41.2833	2.49276	0.0174395	0.00130593	2.88667	0.744556	0.0121943	0.00314526		75.9027	52.766	0.0320639	0.00107421	6.95467	0.993874	0.0293789	0.00267034		water
			c 50 mM in g/L	9.716		buffer		28.5273	2.08148	0.0120509	0.00198365	2.54833	1.45081	0.010765	0.00612871		68.0763	46.416	0.0287578	0.000504358	4.39967	0.65382	0.0185857	0.000429311		buffer
			MW in g/mol	194.32		CD		20.0923	2.28165	0.0084877	0.00168676	4.702	0.505969	0.0198629	0.00213739		60.6687	42.7773	0.0256286	0.000871412	8.43633	1.21563	0.035638	0.00136094		CD
						buffer + CD		21.8803	0.681399	0.00924301	0.00179201	3.56667	0.284818	0.0150668	0.00120317		71.2347	51.0193	0.030092	0.000231138	9.37533	1.31779	0.0396047	0.00185715		buffer + CD
								10 mg/ml	50 °C
																	50 mg/ml	50 °C
								5mM		STY	STDEV STY	50 mM		STY	STDEV STY		5mM		STY	STDEV STY	50 mM		STY	STDEV STY
			c 5 mM in g/L	1.45245	Geranyl geraniol F605W	water		18.027	3.85784	0.0113841	0.00243623	0.364667	0.11891	0.00230287	0.000750916		6.19967	2.45067	0.00391509	0.00225589	0	0.00377186	0	0		water
			c 50 mM in g/L	14.5245		buffer		8.96933	1.43114	0.00566413	0.000903762	0	0	0	0		7.322	4.712	0.00462384	0.000972971	0	0.00220457	0	0		buffer
			MW in g/mol	290.49		CD		63.4173	6.53215	0.040048	0.00412505	8.80867	0.738695	0.0556267	0.00466486		21.875	16.3337	0.0138141	0.000474125	3.78033	0.521506	0.0238728	0.00410504		CD
						buffer + CD		40.0143	10.2453	0.0252691	0.00646988	5.768	0.617759	0.0364249	0.00390115		27.866	22.3187	0.0175974	0.00363577	3.277	0.409568	0.0206943	0.0053789		buffer + CD
			c 5 mM in g/L	1.3122	Farnesyl acetone F&F	water		15.4007	1.55628	0.00878642	0.000887891	0.468	0.11867	0.00267004	0.00067704		6.27367	4.35467	0.00357926	0.000890199	0.541333	0.0830266	0.00308842	0.000381932		water
			c 50 mM in g/L	13.122		buffer		8.313	0.500051	0.00474275	0.00028529	0.110667	0.00899383	0.000631377	5.13117e-05		5.725	3.96933	0.00326624	0.00019974	0.552333	0.0795982	0.00315118	0.000126233		buffer
			MW in g/mol	262.44		CD		51.3153	2.2517	0.0292765	0.00128464	6.65167	1.05153	0.0379492	0.00599923		67.0427	42.417	0.0382493	0.00939568	6.844	1.06097	0.0390465	0.00351937		CD
						buffer + CD		49.27	3.89798	0.0281096	0.00222388	4.47433	0.5737	0.025527	0.00327308		84.9737	55.187	0.0484793	0.00825106	8.722	1.26647	0.0497609	0.00140817		buffer + CD
			c 5 mM in g/L	0.9716	Geranyl acetone 420f g600l	water		91.1633	0.73595	0.0385106	0.000310891	7.82433	0.506494	0.0330527	0.00213961		88.075	64.2537	0.0372059	0.00168917	9.42867	1.26856	0.03983	0.00544489		water
			c 50 mM in g/L	9.716		buffer		97.332	1.7015	0.0411164	0.000718774	9.72333	1.1034	0.0410747	0.00466114		71.967	52.311	0.0304014	0.00555487	6.42567	1.04302	0.0271443	0.00410372		buffer
			MW in g/mol	194.32		CD		35.7913	2.89451	0.0151195	0.00122274	7.50733	1.49848	0.0317136	0.0063301		84.4633	63.8573	0.0356802	0.00181194	16.9473	2.47981	0.0715914	0.00209618		CD
						buffer + CD		39.4127	2.56029	0.0166493	0.00108156	6.00633	0.558758	0.0253728	0.00236039		91.9027	66.981	0.0388229	0.000605233	18.4473	2.77602	0.077928	0.00468367		buffer + CD
								5 mM	30 °C			50 mM	30 °C
								AV	STDEV	STY	STDEV STY	AV	STDEV	STY	STDEV STY
					(+)-beta-pinene Tel C312S	water		28.089	0.704705	0.00831923	0.000208715	0.918333	0.0301809	0.00271986	8.93881e-05
			MW in g/mol	136.24		buffer		36.8733	2.12417	0.0109209	0.000629123	1.83133	0.319283	0.00542393	0.000945633
			c 5 mM in g/L	0.6812		CD		8.43467	0.294176	0.00249813	8.71273e-05	0.979	0.0204124	0.00289954	6.04562e-05
			c 50 mM in g/L	6.812		buffer + CD		23.655	0.369471	0.00700599	0.000109428	2.03067	0.05711	0.0060143	0.000169145
								5 mM	50 °C			50 mM	50 °C
								AV	STDEV	STY	STDEV STY	AV	STDEV	STY	STDEV STY
								26.9387	0.419676	0.00797853	0.000124297	1.102	0.164841	0.00326384	0.000488217
								35.515	0.728818	0.0105186	0.000215857	1.671	0.112152	0.00494907	0.000332164
								12.935	0.378662	0.00383101	0.00011215	1.16567	0.0498286	0.0034524	0.000147579
								22.4997	0.97993	0.00666381	0.00029023	1.886	0.0392173	0.00558584	0.000116152

## Sheet: Supp. Fig 13.
			Geranyl acetate 6
					10	stdev
		0.153	0.135	0.105	0.131	0.019799
		0.112	0.118	0.119	0.116333	0.00309121
		0.12	0.085	0.065	0.09	0.0227303
		0.077	0.076	0.078	0.077	0.000816497
		0.113	0.052	0.066	0.077	0.0260896
		0.07	0.074	0.058	0.0673333	0.00679869
		0.04	0.02	0.028	0.0293333	0.00821922
		0.044	0.021	0.024	0.0296667	0.0102089
			Farnesol 8
					10	stdev
		14.676	21.626	15.304	17.202	3.13873
		21.288	20.676	19.964	20.6427	0.541034
		43.976	64.867	48.691	52.5113	8.94631
		59.187	59.955	49.951	56.3643	4.54574
		81.857	82.149		82.003	0.146
		84.046	76.497		80.2715	3.7745
		91.54	88.936		90.238	1.302
		69.44	82.408	71.462	74.4367	5.69671
			Neryl acetone z-17
					AV	stdev
		5.59	5.45	5.6	5.54667	0.0684755
		7.33	6.78	7.23	7.11333	0.239212
		8.48	10.21	9.48	9.39	0.709131
		12.27	11.54	11.35	11.72	0.396569
		13.11	13.38	13.79	13.4267	0.279563
		11.83	12.16	13.5	12.4967	0.722142
		13.55	12.24	12.27	12.6867	0.610592
		16.56	16.47	14.22	11.8	1.0825
			Geranyl acetone 17 with G600R							Geranyl acetone 17 with WT
					AV	stdev						AV	stdev
		35.59	24.74	28.92	29.75	4.46821			12.0568	8.9014	10.9934	10.6505	1.3108
		34.91	28.64	30.44	31.33	2.63594			11.9768	11.1308	9.9746	11.0274	0.820658
		37.87	33.7	31.44	34.3367	2.66336			12.6208	14.6458	12.528	13.2649	0.977202
		35.64	30.5	30.07	32.07	2.53047			13.3604	13.242	12.9814	13.1946	0.158315
		40.17	26.19	25.87	30.7433	6.66694			12.1464	14.4566	13.9082	13.5037	0.985546
		28.79	24.74	25.79	26.44	1.7161			14.0926	14.1388	14.8556	14.3623	0.349302
		26.31	22.56	28.7	25.8567	2.52706			11.3792	13.5156	12.0068	12.3005	0.896572
		21.25	19.29	19.57	20.0367	0.865538			12.4702	11.9058	11.255	11.877	0.496521
			Geranyl geraniol 10 to 11
					AV	stdev
		7.07	7.78	5.82	6.89	0.810226
		7.1	9.37	8.74	8.40333	0.956812
		9.48	10.18	10.05	9.90333	0.30401
		12.27	11.24	12.27	11.9267	0.485547
		10.93	13.69	13.77	12.7967	1.32034
		14.81	14.62	14.83	14.7533	0.0946338
		15.19	13.94	14.48	14.5367	0.511881
		18.3	17.66	16.72	17.56	0.648896
			Geranyl geraniol 10 to 12
		10	11	12	AV	stdev
		0.13	0.14	0.29	0.186667	0.0731817
		0.21	0.32	0.57	0.366667	0.150628
		0.62	0.65	0.77	0.68	0.0648074
		0.61	0.89	0.9	0.8	0.134412
		1.01	1.15	0.8	0.986667	0.143836
		1.13	0.85	1.02	1	0.115181
		1.08	1.12	1.74	1.31333	0.302141
		3	2.74	2.91	2.88333	0.107806
			Homofarnesol 21
					AV	stdev
		3.29	3.3398	3.909	3.51293	0.280798
		5.5144	5.3306	6.7716	5.8722	0.640383
		9.931	8.3956	10.4374	9.588	0.86813
		11.5782	12.784	11.2366	11.8663	0.663751
		14.223	14.955	12.919	14.0323	0.842057
		15.1086	13.791	14.3862	14.4286	0.538743
		14.0536	14.2506	14.538	14.2807	0.1989
		17.5376	15.9354	16.8988	16.7906	0.658555
			Pinene 19
		61.5939	56.6955	60.9705	59.7533	2.17712
		56.7906	54.7941	51.864	54.4829	2.02328
		42.9125	41.9202	43.9111	42.9146	0.812781
		36.8286	36.9841	36.2585	36.6904	0.311898
		30.3272	31.8794	31.092	31.0995	0.633716
		25.6746	20.4041	22.1008	22.7265	2.1967
		17.6892	16.8469	14.4376	16.3246	1.37789
		8.83183	9.87613	7.82989	8.84595	0.835434

## Sheet: Supp. Figure 14a-c
					5	0.9716
				conc in g/L	20	3.8864
				Mw	194.32
					time	20
			WT (thermostable)																																	Neryl acetone
			30 °C				50°C					30 °C				50°C																			temp	30 °C				50 °C
			cell concentration [mg/mL]									cell concentration [mg/mL]																							cells	1 mg/ml, no buffer	1 mg/ml, buffer	10 mg/ml, no buffer	10 mg/ml, buffer	1 mg/ml, no buffer	1 mg/ml, buffer	10 mg/ml, no buffer	10 mg/ml, buffer
			1		10		1		10			1		10		1		10
			no buffer	buffer	no buffer	buffer	no buffer	buffer	no buffer	buffer																									AV	0.106667	0.38	0.46	1.36	0.0666667	0.593333	0.726667	2.32667
	Substrate concentration [mM]		0.13	0.26	0.29	1.09	0.07	0.73	0.71	2.02		6.3154e-05	0.000126308	0.000140882	0.000529522	3.4006e-05	0.000354634	0.000344918	0.000981316		0.9	1.9	2.9	3.9	4.9	5.9	6.9	7.9						5 mM	STDEV	0.0169967	0.094163	0.143062	0.203142	0.0124722	0.140554	0.0235702	0.412661
		5	0.09	0.49	0.64	1.41	0.05	0.4	0.76	2.05		4.3722e-05	0.000238042	0.000310912	0.000684978	2.429e-05	0.00019432	0.000369208	0.00099589		0.9	1.9	2.9	3.9	4.9	5.9	6.9	7.9							STY	5.18187e-05	0.000184604	0.000223468	0.000660688	3.23867e-05	0.000288241	0.000353015	0.00113029
			0.1	0.39	0.45	1.58	0.08	0.65	0.71	2.91		4.858e-05	0.000189462	0.00021861	0.000767564	3.8864e-05	0.00031577	0.000344918	0.00141368		0.9	1.9	2.9	3.9	4.9	5.9	6.9	7.9							STDEV STY	8.25701e-06	4.57444e-05	6.94994e-05	9.86864e-05	6.05899e-06	6.82814e-05	1.14504e-05	0.000200471
			0.02	0.13	0.15	1.06	0.05	0.5	0.53	1.45		3.8864e-05	0.000252616	0.00029148	0.00205979	9.716e-05	0.0009716	0.0010299	0.00281764		1.1	2.1	3.1	4.1	5.1	6.1	7.1	8.1					WT		AV	0.0133333	0.15	0.186667	1.06667	0.0366667	0.273333	0.503333	1.43
		20	0.01	0.14	0.23	1.04	0.02	0.21	0.51	1.46		1.9432e-05	0.000272048	0.000446936	0.00202093	3.8864e-05	0.000408072	0.000991032	0.00283707		1.1	2.1	3.1	4.1	5.1	6.1	7.1	8.1						20 mM	STDEV	0.00471405	0.0216025	0.0329983	0.0249444	0.0124722	0.165395	0.0249444	0.0355903
			0.01	0.18	0.18	1.1	0.04	0.11	0.47	1.38		1.9432e-05	0.000349776	0.000349776	0.00213752	7.7728e-05	0.000213752	0.000913304	0.00268162		1.1	2.1	3.1	4.1	5.1	6.1	7.1	8.1							STY	2.59093e-05	0.00029148	0.000362731	0.00207275	7.12507e-05	0.000531141	0.000978077	0.00277878
																																			STDEV STY	9.16033e-06	4.19779e-05	6.41223e-05	4.84719e-05	2.4236e-05	0.000321396	4.84719e-05	6.9159e-05
			G600R (thermostable)																																	Neryl acetone
			30 °C				50°C																												temp	30 °C				50 °C
			cell concentration [mg/mL]																																cells	1		10			1		10
			1		10		1		10																											no buffer	buffer	no buffer	buffer	no buffer	buffer	no buffer	buffer
			no buffer	buffer	no buffer	buffer	no buffer	buffer	no buffer	buffer																									AV	0.44	1.06333	2.10667	2.21333	0.98	2.08333	4.72333	5.79
	Substrate concentration [mM]		0.37	1.15	1.95	2.1	0.85	1.97	4.6	6.2		0.000179746	0.00055867	0.00094731	0.00102018	0.00041293	0.000957026	0.00223468	0.00301196		0.9	1.9	2.9	3.9	4.9	5.9	6.9	7.9						5 mM	STDEV	0.0616441	0.129701	0.214528	0.0837987	0.220151	0.352168	0.509662	0.41
		5	0.43	0.88	2.41	2.24	0.8	1.72	5.4	5.38		0.000208894	0.000427504	0.00117078	0.00108819	0.00038864	0.000835576	0.00262332	0.0026136		0.9	1.9	2.9	3.9	4.9	5.9	6.9	7.9							STY	0.000213752	0.000516567	0.00102342	0.00107524	0.000476084	0.00101208	0.0022946	0.00281278
			0.52	1.16	1.96	2.3	1.29	2.56	4.17			0.000252616	0.000563528	0.000952168	0.00111734	0.000626682	0.00124365	0.00202579			0.9	1.9	2.9	3.9	4.9	5.9	6.9	7.9							STDEV STY	2.99467e-05	6.30085e-05	0.000104218	4.07094e-05	0.00010695	0.000171083	0.000247594	0.000199178
			0.43	0.85	3.61	3.2	0.84	0.88	3.77	3.74		0.000835576	0.00165172	0.00701495	0.00621824	0.00163229	0.00171002	0.00732586	0.00726757		1.1	2.1	3.1	4.1	5.1	6.1	7.1	8.1					G600R		AV	0.473333	0.933333	3.46333	3.82333	0.643333	0.8	3.8	4.14667
		20	0.52	1.03	3.63	4.37	0.53	0.63	4.02	4.2		0.00101046	0.0020015	0.00705382	0.00849178	0.0010299	0.00122422	0.00781166	0.00816144		1.1	2.1	3.1	4.1	5.1	6.1	7.1	8.1						20 mM	STDEV	0.0368179	0.074087	0.221711	0.480717	0.139603	0.120277	0.168721	0.312552
			0.47	0.92	3.15	3.9	0.56	0.89	3.61	4.5		0.000913304	0.00178774	0.00612108	0.00757848	0.00108819	0.00172945	0.00701495	0.0087444		1.1	2.1	3.1	4.1	5.1	6.1	7.1	8.1							STY	0.000919781	0.00181365	0.00672995	0.0074295	0.00125013	0.00155456	0.00738416	0.0080578
																																			STDEV STY	7.15445e-05	0.000143966	0.000430828	0.000934129	0.000271276	0.000233723	0.000327858	0.000607351
			NMZ (not thermostable)																																	Neryl acetone
			30 °C				50°C																												temp	30 °C				50 °C
			cell concentration [mg/mL]																																cells	1		10			1		10
			1		10		1		10																											no buffer	buffer	no buffer	buffer	no buffer	buffer	no buffer	buffer
			no buffer	buffer	no buffer	buffer	no buffer	buffer	no buffer	buffer																									AV	0.935	5.035	20.36	33.105	0.9	2.355	21.1	34.515
	Substrate concentration [mM]																				0.9	1.9	2.9	3.9	4.9	5.9	6.9	7.9						5 mM	STDEV	0.035	0.935	2.73	0.805	0.2	0.035	2	1.285
		5	0.97	4.1	17.63	33.91	1.1	2.39	19.1	33.23		0.000471226	0.00199178	0.00856465	0.0164735	0.00053438	0.00116106	0.00927878	0.0161431		0.9	1.9	2.9	3.9	4.9	5.9	6.9	7.9							STY	0.000454223	0.002446	0.00989089	0.0160824	0.00043722	0.00114406	0.0102504	0.0167674
			0.9	5.97	23.09	32.3	0.7	2.32	23.1	35.8		0.00043722	0.00290023	0.0112171	0.0156913	0.00034006	0.00112706	0.011222	0.0173916		0.9	1.9	2.9	3.9	4.9	5.9	6.9	7.9							STDEV STY	1.7003e-05	0.000454223	0.00132623	0.000391069	9.716e-05	1.7003e-05	0.0009716	0.000624253
			0.25	0.22	7.3	7.7	0.18	0.31	9.38	10.49		0.0004858	0.000427504	0.0141854	0.0149626	0.000349776	0.000602392	0.0182272	0.0203842		1.1	2.1	3.1	4.1	5.1	6.1	7.1	8.1					NMZ		AV	0.286667	0.32	7.6	7.46	0.226667	0.266667	10.08	9.61667
		20	0.22	0.49	7.6	6.78	0.21	0.36	9.73	10.17		0.000427504	0.000952168	0.0147683	0.0131749	0.000408072	0.000699552	0.0189073	0.0197623		1.1	2.1	3.1	4.1	5.1	6.1	7.1	8.1						20 mM	STDEV	0.074087	0.12083	0.244949	0.487716	0.046428	0.0987702	0.756086	1.01723
			0.39	0.25	7.9	7.9	0.29	0.13	11.13	8.19		0.000757848	0.0004858	0.0153513	0.0153513	0.000563528	0.000252616	0.0216278	0.0159148		1.1	2.1	3.1	4.1	5.1	6.1	7.1	8.1							STY	0.000557051	0.000621824	0.0147683	0.0144963	0.000440459	0.000518187	0.0195875	0.0186871
																																			STDEV STY	0.000143966	0.000234798	0.000475985	0.000947729	9.02188e-05	0.00019193	0.00146923	0.00197668
																					coordinates
			Conversion									STY

## Sheet: Supp. Figure 14d
		1	2	3	Average	STDEV	DHI Selectivity [%]
30 °C	NMZ	20.448	20.5928	22.8864	21.3091	1.11688	97.6501
	+ I432T	27.4759	28.8075	25.7554	27.3463	1.2494	92.8312
		1	2	3
50 °C	NMZ	17.6382	18.7783	19.3661	18.5942	0.717336	98
	+ I432T	55.0671	54.0291	53.4168	54.171	0.681161	96.3278
		1	1	1
		2	2	2
		3	3	3
		4	4	4
				AV	STDEV	space-time-yield
						1	2	3
		NMZ	0	0.0147937	0.00101245	0.0140997	0.0140561	0.0162253
		I432T		0.0539378	0.00377998	0.0592751	0.05101	0.0515283
						coordinates
						1	1	1
						2	2	2
